# Supplementary material for: Sporotrichosis in the Highlands of Madagascar, 2013–2017
Source: Emerg Infect Dis. 2019 Oct;25(10):1893–902. doi: 10.3201/eid2510.190700 (PMC6759251; doi:10.3201/eid2510.190700)
Supplement: Appendix 1 — Details of identification of clinical isolates from patients with suspected sporotrichosis in Madagascar, 2013–2017. [file 19-0700-Techapp-s1.xlsx]

## Sheet: TABLES1
Appendix Table 1. Molecular identification of clinical isolates from patients with suspected sporotrichosis in Madagascar
Isolate number	Organism		SPT classification	Sample	Probable place of contamination	Pan-fungal PCR from S/C		Specific PCR from S/C	ITS Sequencing*	MALDI-ToF
		GenBank				D1D2	ITS	SSHF31/		MSP	Identification score**	MSI Comparison(%)***
		D1D2, ITS						SSHF97
MYC08005	Sporothrix schenckii	MK249805, MK342529	Confirmed	Biopsy	Analamanga	P/P	N/P	N/P	P		2.4	21.4
MYC08007	Sporothrix schenckii	MK351863, MK342562	Confirmed	Biopsy	Bongolava	P/P	N/P	N/P	P	X		35.08
MYC10008	Sporothrix schenckii	MK351864, MK342530	Confirmed	Biopsy	Analamanga	N/P	N/P	N/P	P	X		41.99
MYC10009	UN	-, -	Possible	Biopsy	Analamanga	P/N	P/N	N/N	NA
MYC10012	Sporothrix schenckii	MK249806, -	Confirmed	Biopsy	Vakinankaratra	P/P	P/P	0/P	N		2.25	20.1
MYC11015	Sporothrix schenckii	MK351865, MK342563	Confirmed	Biopsy	Analamanga	P/P	P/P	0/P	P		2.1	30.9
MYC01017	Sporothrix schenckii	-,-	Confirmed	Biopsy	Itasy	N/P	N/N	N/N	N		2.2	36.82
MYC01018	Sporothrix schenckii	MK249801, -	Confirmed	Biopsy	Analamanga	N/P	N/N	N/N	N		2.16	36.53
MYC02019	Sporothrix schenckii	MK249808, -	Confirmed	Biopsy	Analamanga	N/P	N/N	N/P	N	X		40.98
MYC02020	Sporothrix schenckii	MK249809, -	Confirmed	Biopsy	Analamanga	N/P	N/N	N/P	N	X		36.9
MYC03021	Sporothrix schenckii	MK351866	Confirmed	Biopsy	Analamanga	N/P	N/N	N/1	N	X		41.65
MYC03023	Sporothrix schenckii	MK249810, -	Confirmed	Biopsy	Analamanga	N/P	N/N	N/P	N	X		37.3
MYC03024	UN	-, -	Possible	Biopsy	Analamanga	N/N	N/N	N/N	NA
MYC04028	UN	-, -	Possible	Biopsy	Analamanga	N/N	N/N	N/N	NA
MYC05030	Sporothrix schenckii	MK351867, MK342531	Confirmed	Biopsy	Itasy	N/P	N/P	N/P	P	X		37.22
MYC05031	Sporothrix schenckii	MK249811, -	Confirmed	Biopsy	Itasy	N/P	N/N	N/N	N		2.19	33.86
MYC06034	Sporothrix schenckii	MK249812, -	Confirmed	Biopsy	Analamanga	N/P	N/N	N/P	N	X		38.14
MYC06035	Sporothrix schenckii	MK249813, -	Confirmed	Biopsy	Analamanga	N/P	N/N	N/P	N	X		44.63
MYC06036	Sporothrix schenckii	MK249814, -	Confirmed	Biopsy	Analamanga	N/P	N/N	N/P	N		2.15	not identified
MYC07037	Sporothrix schenckii	MK249815, -	Confirmed	Biopsy	Itasy	N/P	N/N	N/P	N		2.06	32.99
MYC07038	UN	-, -	Possible	Biopsy	Analamanga	N/N	N/N	N/N	NA
MYC08039	Sporothrix schenckii	MK249816, -	Confirmed	Biopsy	Analamanga	N/P	N/N	N/P	N	X		41.8
MYC01045p	Sporothrix schenckii	MK249817, -	Confirmed	Pus	Vakinankaratra	P/P	P/P	N/P	N	X		40.22
MYC02046	Sporothrix schenckii	MK249819	Confirmed	Biopsy	Analamanga	N/P	N/N	N/N	N		2.06	31.8
MYC04049	Sporothrix schenckii	MK249820, -	Confirmed	Biopsy	Amoron I Mania	P/P	N/P	N/P	P	X		36.58
MYC04050	Sporothrix schenckii	, -	Confirmed	Biopsy	Bongolava	P/P	N/N	N/P	N		2.24	33.77
MYC04051	Sporothrix schenckii	MK249821, -	Confirmed	Biopsy	Analamanga	P/P	N/N	N/P	N		2.13	39.36
MYC05052	Sporothrix schenckii	MK351868	Confirmed	Biopsy	Vakinankaratra	P/P	N/N	N/P	N		2.12	44.39
MYC05054	Sporothrix schenckii	MK351869	Confirmed	Biopsy	Analamanga	N/P	N/N	N/P	N		2.24	42.9
MYC06058	Sporothrix schenckii	MK249822, -	Confirmed	Biopsy	Bongolava	N/P	N/N	N/P	N		2.06	not identified
MYC07060	Sporothrix schenckii	MK351870, MK342533	Confirmed	Biopsy	Analamanga	P/P	N/P	N/P	P		1.96	42.1
MYC07062	Sporothrix schenckii	MK351871	Confirmed	Biopsy	Analamanga	P/P	N/N	N/P	N		2.11	33.78
MYC07063	Sporothrix schenckii	MK351872, MK342534	Confirmed	Biopsy	Analamanga	P/P	N/P	N/P	P	X		35.79
MYC07064	Sporothrix schenckii	MK249823, MK342535	Confirmed	Biopsy	Analamanga	P/P	P/P	N/P	P	X		35.94
MYC08068	Sporothrix schenckii	MK249824, -	Confirmed	Biopsy	Analamanga	P/P	P/N	N/P	N	X		32.93
MYC09070	Sporothrix schenckii	MK351873	Confirmed	Biopsy	Amoron I Mania	P/P	N/N	N/P	N		2.05	34.27
MYC09071	Sporothrix schenckii	MK249825, -	Confirmed	Biopsy	Vakinankaratra	N/P	N/N	N/P	N	X		38.49
MYC09073	Sporothrix schenckii	MK351874	Confirmed	Biopsy	Amoron I Mania	P/P	N/N	N/P	N		2.23	39.95
MYC09075	Sporothrix schenckii	MK249826, -	Confirmed	Biopsy	Analamanga	P/P	N/P	N/P	N		2.23	39.01
MYC09076	Sporothrix schenckii	MK351875	Confirmed	Biopsy	Analamanga	P/P	P/P	N/P	N		2.28	40.91
MYC12089	Sporothrix schenckii	MK249827, MK342536	Confirmed	Biopsy	Vakinankaratra	N/P	N/P	N/P	P		2.17	43.12
MYC12090	Sporothrix schenckii	MK249828, -	Confirmed	Biopsy	Amoron I Mania	N/N	N/N	N/P	N		2.03	36.79
MYC12091	UN	-, -	Possible	Biopsy	Amoron I Mania	N/N	N/N	N/N	NA
MYC03093	Sporothrix schenckii	MK249829, -	Confirmed	Biopsy	Analamanga	P/P	N/N	N/P	N		2.14	39.51
MYC03095	Sporothrix schenckii	MK249830, -	Confirmed	Biopsy	Analamanga	P/P	N/P	N/P	N		2.17	37.26
MYC04097	Sporothrix schenckii	MK249831, -	Confirmed	Biopsy	Amoron I Mania	P/P	N/P	N/P	N		Contaminated	Contaminated
MYC04099	Sporothrix schenckii	MK249832, -	Confirmed	Biopsy	Amoron I Mania	N/P	N/P	N/P	P		2.08	39.73
MYC04101	UN	-, -	Possible	Biopsy	Vakinankaratra	N/P	N/N	N/N	NA
MYC05104	Sporothrix schenckii	MK351876	Confirmed	Biopsy	Amoron I Mania	P/P	N/N	N/P	N		Contaminated	Contaminated
MYC05105	UN	-, -	Possible	Biopsy	Analamanga	N/P	N/N	N/N	NA
MYC05106	Sporothrix schenckii	-, MK342564	Confirmed	Biopsy	Analamanga	P/P	N/P	N/N	P		1.92	29.92
MYC05107	Sporothrix schenckii	MK249833, -	Confirmed	Biopsy	Analamanga	N/P	N/P	N/P	P		1.96	35.73
MYC05108	Sporothrix schenckii	MK249834, -	Confirmed	Biopsy	Itasy	P/P	N/N	N/P	N		1.8	34.14
MYC05109	UN	-, -	Possible	Biopsy	Analamanga	P/P	N/P	N/N	NA
MYC07111	Sporothrix schenckii	MK249836, -	Confirmed	Biopsy	Analamanga	P/P	N/N	N/P	N		2.0	24.42
MYC11127	Sporothrix schenckii	MK249837, -	Confirmed	Biopsy	Analamanga	N/P	N/P	N/P	N		2.26	37.38
MYC01129	Sporothrix schenckii	MK128494, -	Confirmed	Biopsy	Itasy	N/P	N/N	N/P	N		2.24	37.38
MYC01130	UN	-, -	Possible	Biopsy	Atsinanana	P/N	P/N	N/N	NA
MYC01132	Sporothrix schenckii	MK128495, -	Confirmed	Biopsy	Analamanga	P/P	P/N	N/P	N	X		40.37
MYC02134	Sporothrix schenckii	MK128496, -	Confirmed	Biopsy	Analamanga	P/P	P/P	N/P	N	X		41.3
MYC03138	Sporothrix schenckii	-, -	Confirmed	Biopsy	Vakinankaratra	P/P	N/N	N/P	N		2.83	40.21
MYC05141	UN	-, -	Possible	Biopsy	Analamanga	N/P	N/P	N/N	NA
MYC06150	Sporothrix schenckii	-, -	Confirmed	Biopsy	Analamanga	P/P	N/N	N/P	N		2.0	not identified
IHEM3774	Sporothrix schenckii	NA	Confirmed	Strain	Colombia	P/P	N	?/P	N		2.8	32.84
IHEM3787	Sporothrix schenckii	AJ850922.1	Confirmed	NA	South Africa	P/P	N	?/P	P	X		44.38
IHEM 5638	Fonsecaea pedrosoi	KP132210	CBM	Strain	Puerto Rico	P/P	P/P	?/N	P
S, samples; C, colony of culture; NA, not available; P, positive; N, negative, X, strain used either for MSP (Main Spectra profile) creation or identified with the in-house MSP; IHEM, Mycology Laboratory of the Institute of Hygiene and Epidemiology; UN, unidentified; CBM, chromoblastomycosis; SPT, sporothrichosis; * P means that the sequence was reliable for species identification through the ISH…

## Sheet: TABLES2
Appendix Table 2. Spectra confrontation of the Sporotrichosis isolates to the Mass Spectrometry Identification base showing the three first species identified.
Isolate number	Spot	Identified Species	S1(%)	Second Species	S2(%)	Third Species	S3(%)
MYC08005	5_A01	Sporothrix schenckii	21.41	Sporothrix schenckii	21.52	Not identified	0
MYC08005	5B_A02	Sporothrix schenckii	20.18	Sporothrix schenckii	20.37	Not identified	0
MYC08007	Sporothrix schenckii MYC08007 20171030_24_B07	Sporothrix schenckii	38.08	Sporothrix brasiliensis	23.76	Sporothrix variecibatus	17.59
MYC10008	MSP SPOROTHRIX-MYC10008-N3-20170926_24_B04	Sporothrix schenckii	41.99	Sporothrix brasiliensis	25.5	Not identified	0
MYC10012	12_A01	Sporothrix schenckii	20.09	Not identified	0	Not identified	0
MYC10012	12b_A02	Sporothrix schenckii	19.85	Not identified	0	Not identified	0
MYC11015	15_A05	Sporothrix schenckii	26.9	Sporothrix brasiliensis	23.84	Not identified	0
MYC11015	15B_A06	Sporothrix schenckii	30.92	Sporothrix brasiliensis	28.67	Not identified	0
MYC11017	17_A01	Sporothrix schenckii	36.82	Sporothrix brasiliensis	34.46	Not identified	0
MYC11017	17b_A02	Sporothrix schenckii	33.01	Sporothrix brasiliensis	29.41	Not identified	0
MYC01018	18_A07	Sporothrix schenckii	29.95	Sporothrix brasiliensis	24.5	Not identified	0
MYC01018	18B_A08	Sporothrix schenckii	36.53	Sporothrix brasiliensis	28.25	Not identified	0
MYC11019	MSP SPOROTHRIX-MYC11019-N3-20171006_24_C09	Sporothrix schenckii	40.98	Sporothrix brasiliensis	28.44	Sporothrix stenoceras	20.89
MYC06020	MSP SPOROTHRIX-MYC06020-N3-20171012_24_A10	Sporothrix schenckii	36.92	Sporothrix brasiliensis	28.38	Not identified	0
MYC06021	MSP SPOROTHRIX-MYC06021-N3-20171012_24_F02	Sporothrix schenckii	41.65	Sporothrix brasiliensis	29.1	Sporothrix stenoceras	24.06
MYC03023	MSP SPOROTHRIX-MYC03023-N3-20171012_24_F06	Sporothrix schenckii	37.3	Sporothrix brasiliensis	22.02	Not identified	0
MYC05030	Sporothrix schenckii MYC05030 20171016_24_F09	Sporothrix schenckii	37.22	Sporothrix brasiliensis	19.41	Not identified	0
MYC05031	bd8af242-5945-49f4-b4b8-b9493d0c81e4_A01	Sporothrix schenckii	33.86	Sporothrix brasiliensis	30.95	Not identified	0
MYC05031	77ea36c1-efd5-4ab4-9d95-4747f018c731_A02	Sporothrix schenckii	37.11	Sporothrix brasiliensis	31.5	Sporothrix variecibatus	17.98
MYC06034	Sporothrix schenckii MYC06034 20171106_24_C03	Sporothrix schenckii	38.14	Sporothrix brasiliensis	23.89	Not identified	0
MYC06035	Sporothrix schenckii MYC06035 20171106_24_C04	Sporothrix schenckii	44.63	Sporothrix brasiliensis	30.22	Sporothrix stenoceras	22.18
MYC06036	36_A09	Sporothrix schenckii	23.3	Sporothrix brasiliensis	19.68	Sporothrix curviconia	17.23
MYC06036	36B_A10	Sporothrix schenckii	25.04	Sporothrix brasiliensis	22.87	Sporothrix curviconia	17.89
MYC07037	40a043b6-5e6b-4755-9fcb-e969bd5b02a8_A05	Sporothrix schenckii	31.94	Sporothrix brasiliensis	27.28	Sporothrix pallida	19.33
MYC07037	a6f80585-3db0-4b62-b6b9-7742d1b9272b_A06	Sporothrix schenckii	32.99	Sporothrix brasiliensis	29.45	Not identified	0
MYC06039	Sporothrix schenckii MYC06039 20171020_24_C11	Sporothrix schenckii	41.8	Sporothrix brasiliensis	29.87	Sporothrix stenoceras	18.88
MYC01045	Sporothrix schenckii MYC01045b 20171031_24_G04	Sporothrix schenckii	40.22	Sporothrix brasiliensis	28.66	Sporothrix variecibatus	18.67
MYC02046	fa821f30-0a65-4c37-8dd6-b43c46425bc2_A07	Sporothrix schenckii	31.8	Sporothrix brasiliensis	22.9	Not identified	0
MYC02046	067f14a6-c6fe-4aaa-9913-e22cbd747465_A08	Sporothrix schenckii	27.8	Sporothrix brasiliensis	21.71	Not identified	0
MYC04049p	Sporothrix schenckii MYC04049p 20171108_24_H03	Sporothrix schenckii	35.06	Sporothrix brasiliensis	21.87	Not identified	0
MYC04049	13f211ea-c390-4951-8765-a4fd5b13eb93_A09	Sporothrix schenckii	36.58	Sporothrix brasiliensis	28.35	Not identified	0
MYC04049	b3b38a99-e8e8-49cd-8648-004cd2bb817c_A10	Sporothrix schenckii	33.7	Sporothrix brasiliensis	26.51	Not identified	0
MYC04050	50_A03	Sporothrix schenckii	20.36	Sporothrix brasiliensis	17.21	Not identified	0
MYC04050	50b_A04	Sporothrix schenckii	33.77	Sporothrix brasiliensis	28.71	Not identified	0
MYC04051	51_A05	Sporothrix schenckii	37.24	Sporothrix brasiliensis	33.14	Sporothrix globosa	17.9
MYC04051	51b_A06	Sporothrix schenckii	39.36	Sporothrix brasiliensis	33.0	Sporothrix globosa	21.31
MYC05052	52_A11	Sporothrix schenckii	44.34	Sporothrix brasiliensis	33.43	Sporothrix globosa	19.49
MYC05052	52B_A12	Sporothrix schenckii	35.68	Sporothrix brasiliensis	32.61	Sporothrix pallida	20.46
MYC05054	54_A07	Sporothrix schenckii	38.87	Sporothrix brasiliensis	33.52	Sporothrix variecibatus	19.59
MYC05054	54b_A08	Sporothrix schenckii	42.91	Sporothrix brasiliensis	32.83	Sporothrix variecibatus	20.24
MYC07060	Sporothrix schenckii MYC07060 20171024_24_F02	Sporothrix schenckii	20.05	Not identified	0	Not identified	0
MYC07060	60_B01	Sporothrix schenckii	42.16	Sporothrix brasiliensis	33.55	Sporothrix variecibatus	20.11
MYC07060	60B_B02	Sporothrix schenckii	41.14	Sporothrix brasiliensis	32.03	Sporothrix pallida	18.14
MYC07062	c46e9328-043e-4eb5-96d2-4d5488a62aa8_A11	Sporothrix schenckii	26.62	Sporothrix brasiliensis	24.74	Not identified	0
MYC07062	77e73471-4b97-4d0a-a2e8-d0766df9af09_A12	Sporothrix schenckii	33.78	Sporothrix brasiliensis	26.88	Sporothrix pallida	17.66
MYC07063	Sporothrix schenckii MYC07063 MSP 20171102_24_F08	Sporothrix schenckii	35.79	Sporothrix brasiliensis	22.39	Not identified	0
MYC07064b1	Sporothrix schenckii MYC07064b1 MSP 20171102_24_H12	Sporothrix schenckii	35.94	Sporothrix brasiliensis	27.25	Sporothrix stenoceras	22.28
MYC08068	Sporothrix schenckii MYC08068 20171107_24_C07	Sporothrix schenckii	32.93	Sporothrix brasiliensis	23.88	Not identified	0
MYC09070	cd94b826-3564-4e05-aea1-79a510d21b78_B01	Sporothrix schenckii	34.27	Sporothrix brasiliensis	32.0	Not identified	0
MYC09070	8c3bd2d0-56d2-44be-a73b-1c88b27b2ae4_B02	Sporothrix schenckii	28.77	Sporothrix brasiliensis	25.14	Not identified	0
MYC09071	Sporothrix schenckii MYC09071 20171107_24_C10	Sporothrix schenckii	38.49	Sporothrix brasiliensis	25.56	Not identified	0
MYC09073	73_A09	Sporothrix schenckii	38.67	Sporothrix brasiliensis	34.8	Not identified	0
MYC09073	73b_A10	Sporothrix schenckii	39.95	Sporothrix brasiliensis	32.22	Sporothrix variecibatus	18.14
MYC09075	75_A11	Sporothrix schenckii	39.01	Sporothrix brasiliensis	37.03	Sporothrix variecibatus	18.96
MYC09075	75b_A12	Sporothrix schenckii	33.62	Sporothrix brasiliensis	29.46	Not identified	0
MYC09076	76_B01	Sporothrix schenckii	40.91	Sporothrix brasiliensis	37.51	Sporothrix globosa	18.99
MYC09076	76b_B02	Sporothrix schenckii	37.3	Sporothrix brasiliensis	22.65	Not identified	0
MYC12089	89_B03	Sporothrix schenckii	40.33	Sporothrix brasiliensis	35.87	Not identified	0
MYC12089	89b_B04	Sporothrix schenckii	43.12	Sporothrix brasiliensis	35.52	Not identified	0
MYC12090	90_B05	Sporothrix schenckii	36.79	Sporothrix brasiliensis	30.58	Sporothrix variecibatus	17.36
MYC12090	90b_B06	Sporothrix schenckii	35.46	Sporothrix brasiliensis	21.09	Not identified	0
MYC03093	29eb7883-289e-42eb-a010-889fbb7cdedb_B03	Sporothrix schenckii	24.42	Not identified	0	Not identified	0
MYC03093	d340b7e0-24b4-4bd3-9cf3-6aaca2850517_B04	Sporothrix schenckii	39.51	Sporothrix brasiliensis	34.02	Sporothrix variecibatus	19.47
MYC03095	6ddfeeaa-8075-472d-8334-31b97d28e936_B05	Sporothrix schenckii	36.27	Sporothrix brasiliensis	31.2	Not identified	0
MYC03095	cd0912cd-f229-44cb-818c-f583d53ddf53_B06	Sporothrix schenckii	37.26	Sporothrix brasiliensis	27.67	Not identified	0
MYC04097	dd50d223-b5a2-4eb8-a489-62b4c5e218e4_B07	Not identified	0	Not identified	0	Not identified	0
MYC04097	191251aa-d5b8-4184-9316-f4ab7f6e96c6_B08	Not identified	0	Not identified	0	Not identified	0
MYC04099	99_B07	Sporothrix schenckii	38.44	Sporothrix brasiliensis	27.59	Sporothrix inflata	18.12
MYC04099	99b_B08	Sporothrix schenckii	39.73	Sporothrix brasiliensis	27.72	Sporothrix globosa	18.97
MYC05104	203cfc51-63b3-4eb0-8a82-632c81fd48d6_B09	Not identified	0	Not identified	0	Not identified	0
MYC05104	c3666a93-5294-4011-ac9b-75dd8071b96b_B10	Not identified	0	Not identified	0	Not identified	0
MYC05106	106_B03	Sporothrix schenckii	29.92	Not identified	0	Not identified	0
MYC05106	106B_B04	Sporothrix schenckii	28.41	Not identified	0	Not identified	0
MYC05107	107_B05	Sporothrix schenckii	35.73	Sporothrix brasiliensis	26.19	Sporothrix pallida	19.69
MYC05107	107B_B06	Sporothrix schenckii	31.86	Sporothrix brasiliensis	26.72	Sporothrix pallida	20.72
MYC05108	108_B07	Sporothrix schenckii	34.03	Sporothrix brasiliensis	30.1	Sporothrix pallida	17.42
MYC05108	108B_B08	Sporothrix schenckii	34.14	Sporothrix brasiliensis	31.43	Not identified	0
MYC07111	111_B09	Sporothrix schenckii	24.42	Sporothrix brasiliensis	21.39	Not identified	0
MYC07111	111B_B10	Sporothrix schenckii	23.76	Sporothrix brasiliensis	21.25	Not identified	0
MYC11127	127B_B12	Sporothrix schenckii	34.29	Sporothrix brasiliensis	33.96	Sporothrix variecibatus	21.26
MYC11127	129b_B10	Sporothrix schenckii	37.38	Sporothrix brasiliensis	34.82	Sporothrix stenoceras	18.94
MYC01129	129b_B10	Sporothrix schenckii	37.38	Sporothrix brasiliensis	34.82	Sporothrix stenoceras
MYC01132b1	Sporothrix schenckii MYC01132b1 20171025_24_F12	Sporothrix schenckii	40.37	Sporothrix brasiliensis	26.24	Not identified	0
MYC02134	Sporothrix schenckii MYC02134 20171026_24_B03	Sporothrix schenckii	41.34	Sporothrix brasiliensis	23.88	Not identified	0
MYC03138	Sporothrix schenckii MYC03138 20171026_24_C05	Sporothrix schenckii	40.21	Sporothrix brasiliensis	24.57	Not identified	0
MYC03138	138_C01	Sporothrix schenckii	20.45	Sporothrix pallida	17.5	Not identified	0
MYC03138	138B_C02	Sporothrix schenckii	30.26	Sporothrix brasiliensis	23.38	Sporothrix pallida	21.18
IHEM3774	IHEM3774_C05	Sporothrix schenckii	32.84	Sporothrix brasiliensis	24.51	Not identified	0
IHEM3774	IHEM3774B_C06	Sporothrix schenckii	28.76	Sporothrix brasiliensis	19.03	Not identified	0
IHEM3787	IHEM3787_C07	Sporothrix schenckii	41.04	Sporothrix brasiliensis	31.48	Sporothrix globosa	18.7
IHEM3787	IHEM3787B_C08	Sporothrix schenckii	44.38	Sporothrix brasiliensis	28.27	Not identified	0
IHEM3787	Sporothrix schenckii IHEM3787 12072018_24_G09	Sporothrix schenckii	34.92	Sporothrix brasiliensis	24.46	Not identified	0
Results with S > 17% at the first line are considered us right.
